# Supplementary material for: Evolutionary loss of 8-oxo-G repair components among eukaryotes
Source: Genome Integr. 2010 Sep 1;1:12. doi: 10.1186/2041-9414-1-12 (PMC2941479; doi:10.1186/2041-9414-1-12)
Supplement: Additional file 1 — Sequence Data. Excel file with information on all sequences included in study and data from searches. Sheets for Fungi, Metazoa and Plants plus overview for each group. Table contains accession numbers for MutY/M/T orthologous sequences as well as information on BLASTP hit values and domain hits. Bullets symbolize reliable hits for a species to a certain query and may be found in two columns for each Mut protein: "MutX" or "MutX additional refs" when additional query sequences from closely related species have been used. The initially used query sequences are listed in row 2. Comments, such as truncated domains, are listed in "Note" column. [file 2041-9414-1-12-S1.XLS]

## Sheet: Fungi
				Organism			MutY	Accession	Definition	Lenght	Identities	Expect	Conserved Domains	Note	* MutY additional ref			MutM	Accession	Definition	Lenght	Identities	Expect	Conserved Domains	Note	* MutM additional ref			MutT	Accession	Definition	Lenght	Identities	Expect	Conserved Domains	Note	* MutT additional ref
							S.pombe ref CAA93225.1						Specfic hits/Superfamilies					S. cerevisiae ref EEU05020.1						Specfic hits/Superfamilies		X ref			H. sapiens ref BAA07601.1						Specfic hits/Superfamilies		X ref
			S	Podospora anserina			●	XP_001905253.1	unnamed protein product	582	148/479 (30%)	5e-51	ENDO3c&DNA Glycosylase C/ENDO3c superfamily&Nudix Hydrolase superfamily					●	XP_001907233.1	unnamed protein product	439	112/258	1e-48	ENDO3c/OGG N superfamiliy&ENDO3c superfamily
			o	Chaetomium globosum			●	XP_001219232.1		1097			ENDO3c&DNA Glycosylase C/ENDO3c superfamily&Nudix Hydrolase superfamily	Extended protein					XP_001222062.1	hypothetical protein CHGG_05967	436			ENDO3c/OGG N superfamiliy&ENDO3c superfamily		● P.anserina ref XP_001907233.1
			r	Gibberella zeae			●	XP_390466.1	hypothetical protein FG10290.1	624	140/471 (29%)	3e-43	ENDO3c&DNA Glycosylase C/ENDO3c superfamily&Nudix Hydrolase superfamily						XP_387226.1	hypothetical protein FG07050.1	333			ENDO3c/OGG N superfamiliy&ENDO3c superfamily		● P.anserina ref XP_001907233.1
			d	Neurospora crassa			●	XP_001728450.1	hypothetical protein NCU11220	625	135/453 (29%)	5e-34	ENDO3c&DNA Glycosylase C/ENDO3c superfamily&Nudix Hydrolase superfamily						XP_964045.2	hypothetical protein NCU03040	402			ENDO3c/OGG N superfamiliy&ENDO3c superfamily		● P.anserina ref XP_001907233.1
				Verticillium albo-atrum			●	EEY17271.1	A/G-specific adenine DNA glycosylase	424	124/418 (29%)	3e-40	ENDO3c&DNA Glycosylase C/ENDO3c superfamily&Nudix Hydrolase superfamily					●	EEY18615.1	N-glycosylase/DNA lyase	412	135/355 (38%)	2e-55	ENDO3c/OGG N superfamiliy&ENDO3c superfamily
		P		Nectria haematococca			●	EEU45183.1	hypothetical protein NECHADRAFT_93757	618	107/289 (37%)	6e-41	ENDO3c&DNA Glycosylase C/ENDO3c superfamily&Nudix Hydrolase superfamily					●	EEU45951.1	hypothetical protein NECHADRAFT_5326	362	146/386 (37%)	1e-59	ENDO3c/OGG N superfamiliy&ENDO3c superfamily
		e
			D	Phaeosphaeria nodorum											● Stagonospora reconstruc ref sequence			●	XP_001794877.1	hypothetical protein SNOG_04460	321	115/270 (42%)	2e-47	ENDO3c/OGG N superfamiliy&ENDO3c superfamily
			o	Pyrenophora tritici-repentis				XP_001935294.1	A/G-specific adenine glycosylase	441	182/468 (38%)	7e-82	ENDO3c/ENDO3c superfamily&Nudix Hydrolase superfamily	No specific hit DNA Glycosylase C domain (E-value 2e-05)	● P.anserina ref XP_001905253.1			●	XP_001938401.1	N-glycosylase/DNA lyase	416	145/394 (36%)	3e-52	ENDO3c/OGG N superfamiliy&ENDO3c superfamily
			E	Ajellomyces capsulatus														●	EEH11113.1	8-oxoguanine DNA glycosylase	422	153/401 (38%)	6e-58	ENDO3c/OGG N superfamiliy&ENDO3c superfamily
			u	Penicillium marneffei														●	XP_002150022.1	DNA N-glycosylase, putative	403	143/389 (36%)	2e-56	ENDO3c/OGG N superfamiliy&ENDO3c superfamily
			r	Talaromyces stipitatus														●	XP_002484244.1	DNA N-glycosylase, putative	410	149/410 (36%)	7e-56	ENDO3c/OGG N superfamiliy&ENDO3c superfamily
			o	Coccidioides immitis														●	XP_001245232.1	hypothetical protein CIMG_04673	403	138/345 (40%)	3e-55	ENDO3c/OGG N superfamiliy&ENDO3c superfamily
				Aspergillus oryzae														●	XP_001817349.1	hypothetical protein	434	132/360 (36%)	3e-52	ENDO3c/OGG N superfamiliy&ENDO3c superfamily
				Aspergillus nidulans														●	XP_664286.1	hypothetical protein AN6682.2	414	138/381 (36%)	1e-51	ENDO3c/OGG N superfamiliy&ENDO3c superfamily
	A
	s
	c		S	Saccharomyces cerevisiae														●	EEU05020.1					ENDO3c/OGG N superfamiliy&ENDO3c superfamily
	o	S	a	Vanderwaltozyma polyspora														●	XP_001643960.1	hypothetical protein Kpol_1001p14	373	210/362 (58%)	6e-126	ENDO3c/OGG N superfamiliy&ENDO3c superfamily
	m	a	c	Zygosaccharomyces rouxii														●	XP_002495555.1	ZYRO0B14146p	373	204/352 (57%)	9e-125	ENDO3c/OGG N superfamiliy&ENDO3c superfamily
	y	c		Lachancea thermotolerans														●	XP_002553409.1	KLTH0D16126p	386	184/346 (53%)	1e-107	ENDO3c/OGG N superfamiliy&ENDO3c superfamily
	c	c		Candida glabrata														●	XP_449254.1	unnamed protein product	366	181/339 (53%)	4e-104	ENDO3c/OGG N superfamiliy&ENDO3c superfamily
	o	h		Ashbya gossypii														●	NP_984986.1	AER127Cp	391	160/339 (47%)	5e-89	ENDO3c/OGG N superfamiliy&ENDO3c superfamily
	t	a		Kluyveromyces lactis														●	XP_451764.1	unnamed protein product	397	174/349 (49%)	1e-87	ENDO3c/OGG N superfamiliy&ENDO3c superfamily
	a	r		Pichia stipitis														●	XP_001382534.2	8-oxoguanine DNA glycosylase	336	145/354	1e-62	ENDO3c/OGG N superfamiliy&ENDO3c superfamily
		o
		m	C	Debaryomyces hansenii														●	CAG90751.2	DEHA2G16324p	376	137/340 (40%)	5e-60	ENDO3c/OGG N superfamiliy&ENDO3c superfamily						XP_459203.1	hypothetical protein DEHA0D17897g	167	21/62 (33%)	0.008	MTH1/Nudix Hydrolase superfamily		● C. neoformans ref XP_002417061.1
		y	a	Candida albicans														●	XP_715239.1	hypothetical protein CaO19.7190	353	138/336 (41%)	2e-59	ENDO3c/OGG N superfamiliy&ENDO3c superfamily						EEQ42757.1	conserved hypothetical protein	196	26/63 (41%)	1e-07	MTH1/Nudix Hydrolase superfamily		● C. neoformans ref XP_002417061.1
		c	n	Candida tropicalis														●	XP_002550895.1	conserved hypothetical protein	345	141/363 (38%)	3e-59	ENDO3c/OGG N superfamiliy&ENDO3c superfamily						XP_002550445.1	conserved hypothetical protein	196	26/66 (39%)	7e-07	MTH1/Nudix Hydrolase superfamily		● C. neoformans ref XP_002417061.1
				Pichia guilliermondii														●	EDK40389.2	hypothetical protein PGUG_04487	400			ENDO3c/OGG N superfamiliy&ENDO3c superfamily					●	EDK36517.2	hypothetical protein PGUG_00615	167	32/85 (37%)	6e-05	MTH1/Nudix Hydrolase superfamily
				Candida dubliniensis														●	XP_002421566.1	mitochondrial N-glycosylase/DNA lyase	346	145/366 (39%)	3e-61	ENDO3c/OGG N superfamiliy&ENDO3c superfamily						XP_002417061.1	conserved hypothetical protein	190	27/63 (42%)	4e-08	MTH1/Nudix Hydrolase superfamily		● C. neoformans ref XP_002417061.1
				Candida lusitaniae														●	XP_002618693.1	8-oxoguanine DNA glycosylase; DNA-(apurinic or apyrimidinic site) lyase]	494	131/372 (35%)	6e-52	ENDO3c/OGG N superfamiliy&ENDO3c superfamily						XP_002617043.1	hypothetical protein CLUG_02487	186	25/71 (35%)	0.004	MTH1/Nudix Hydrolase superfamily		● C. neoformans ref XP_002417061.1
				Yarrowia lipolytica														●	XP_500818.1	YALI0B12870p	403	112/326 (34%)	3e-46	ENDO3c/OGG N superfamiliy&ENDO3c superfamily
		T		Schizosaccharomyces japonicus			●	XP_002173471.1	A/G-specific adenine DNA glycosylase	470	268/461 (58%)	6e-158	ENDO3c&DNA Glycosylase C/ENDO3c superfamily&Nudix Hydrolase superfamily					●	XP_002172373.1	N-glycosylase/DNA lyase	386	107/280 (38%)	3e-45	ENDO3c/OGG N superfamiliy&ENDO3c superfamily	Extra domain Ctr superfamily
		a		Schizosaccharomyces cryophobus OY26			●	ACQJ01000020.1	Schizosaccharomyces sp. OY26 cont2.20, whole genome shotgun sequence				ENDO3c&DNA Glycosylase C/ENDO3c superfamily&Nudix Hydrolase superfamily	Whole genome shotgun sequence NCBI
F				Schizosaccharomyces octosporus			●	SOCG_04839.2	A/G-specific adenine DNA glycosylase	419			ENDO3c&DNA Glycosylase C/ENDO3c superfamily&Nudix Hydrolase superfamily	Mod transcript Broad Insitute database
u				Schizosaccharomyces pombe			●	CAA93225.1					ENDO3c&DNA Glycosylase C/ENDO3c superfamily&Nudix Hydrolase superfamily
n
g
i
	B			Cryptococcus neoformans			●	XP_567083.1	A/G-specific adenine DNA glycosylase	568	139/414 (33%)	2e-50	ENDO3c&DNA Glycosylase C/ENDO3c superfamily&Nudix Hydrolase superfamily					●	XP_569014.1	purine-specific oxidized base lesion DNA N-glycosylase	410	106/363 (29%)	3e-32	ENDO3c/OGG N superfamiliy&ENDO3c superfamily					●	XP_567565.1	hypothetical protein	248	52/133 (39%)	2e-19	MTH1/Nudix Hydrolase superfamily
	a			Malassezia globosa			●	XP_001730277.1	hypothetical protein MGL_2659	625	113/320 (35%)	2e-43	ENDO3c&DNA Glycosylase C/ENDO3c superfamily&Nudix Hydrolase superfamily												No found MutM											No found MutT
	s			Postia placenta				XP_002469871.1	predicted protein	562			ENDO3c/ENDO3c superfamily&Nudix Hydrolase superfamily	No DNA Glycosylase C domain	● C. neoformans ref XP_567083.1			●	XP_002475494.1	predicted protein	356	121/367 (32%)	5e-42	ENDO3c/OGG N superfamiliy&ENDO3c superfamily												No found MutT
	i			Ustilago maydis				XP_760101.1	hypothetical protein UM03954.1	539	211/497 (42%)	2e-100	ENDO3c/ENDO3c superfamily&Nudix Hydrolase superfamily	No DNA Glycosylase C domain + FES domain	● M.globosa ref XP_001730277.1				XP_757451.1	hypothetical protein UM01304.1	569			ENDO3c/OGG N superfamiliy&ENDO3c superfamily	Extra domain Gp49 superfamily	● C.neoformans ref XP_569014.1			●	XP_759403.1	hypothetical protein UM03256.1	299	46/142 (32%)	5e-09	MTH1/Nudix Hydrolase superfamily
	d			Coprinopsis cinerea okayama				XP_001840378.1	hypothetical protein CC1G_05264	1082	191/533	2e-81	ENDO3c/ENDO3c superfamily&Nudix Hydrolase superfamily	No DNA Glycosylase C domain + DnaJ domain	● C. neoformans ref XP_567083.1										No found MutM				●	XP_001838991.1	hypothetical protein CC1G_05544	226	58/152 (38%)	1e-24	MTH1/Nudix Hydrolase superfamily
	i
	o
	m
	y
	c
	o
	t
	a
	Zy			Rhizopus oryzae				RO3G_10084.3	hypothetical protein	471				Broad Insitute database	● C. neoformans ref XP_567083.1															RO3G_16156.3	hypothetical protein	175				Broad Insitute database	● C. neoformans ref AAW46048.1
	Chy			Batrachochytrium dendrobatidis				BDEG_00079.1	hypothetical protein similar to A/G-specific adenine glycosylase	483				Broad Insitute Batrachochytrium dendrobatidis database	● Rhizopus and Cryptococcus reconstruc ref sequence
Microsporidia				Encephalitozoon cuniculi			No found MutY											●	NP_597207.1	8-OXOGUANINE DNA GLYCOSYLASE	290	94/312 (30%)	2e-28	ENDO3c/OGG N superfamiliy&ENDO3c superfamily					No found MutT
				Enterocytozoon bieneusi H348			No found MutY											●	XP_002649972.1	8-oxoguanine DNA glycosylase DNA-(apurinic or apyrimidinic site) lyase	278	117/269 (43%)	4e-52	ENDO3c/OGG N superfamiliy&ENDO3c superfamily					No found MutT
				Nosema ceranae BRL01			No found MutY											●	EEQ82543.1	hypothetical protein NCER_100720	311	88/313 (28%)	3e-25	ENDO3c/OGG N superfamiliy&ENDO3c superfamily					No found MutT
Amoebozoa				Dictyostelium discoideum (slime mold)				DDB0232996	putative uncharacterized protein MYH	574				No DNA Glycosylase C domain or Nudix Hydrolase superfamily domain (no EST support)	● ? No ref sequence (gene MYH Dictybase)				DDB0233024	8-oxoguanine DNA-glycosylase	439			ENDO3c/OGG N superfamiliy&ENDO3c superfamily		● No ref sequence (gene OGG1 Dictybase)				DDB0233028	7,8-dihydro-8-oxoguanine triphosphatase	161			MutT pyrophosphohydrolase/Nudix Hydrolase superfamily	MutT pyrophosphohydrolase domain (E.coli MutT)	● No ref sequence (gene MutT Dictybase)

## Sheet: Fungi overview
				Organism			MutY	MutM	MutT
			S	Saccharomyces cerevisiae				● C-term insert
			a	Vanderwaltozyma polyspora				● C-term insert
			c	Zygosaccharomyces rouxii				● C-term insert
				Lachancea thermotolerans				● C-term insert
				Candida glabrata				● C-term insert
		S		Ashbya gossypii				● C-term insert
		a		Kluyveromyces lactis				● C-term insert
			C	Pichia stipitis				●
			a	Debaryomyces hansenii				●	● small insert
			n	Candida albicans				●	● small insert
				Candida tropicalis				●	● small insert
	A			Pichia guilliermondii				●	● small insert
	s			Candida dubliniensis				●	● small insert
	c			Candida lusitaniae				●	● small insert
	o
	m			Yarrowia lipolytica				●
	y
	c
	o
	t		S	Podospora anserina			● insert	●
	a		o	Chaetomium globosum			● insert	●
			r	Gibberella zeae			● insert	●
			d	Neurospora crassa			● insert	●
				Verticillium albo-atrum			● insert	●
		P		Nectria haematococca			● insert	●
		e
			D	Phaeosphaeria nodorum			●	● N-term insert
			o	Pyrenophora tritici-repentis			●	● N-term insert
			E	Ajellomyces capsulatus				● N-term insert
F			u	Penicillium marneffei				● N-term insert
u			r	Talaromyces stipitatus				● N-term insert
n			o	Coccidioides immitis				● N-term insert
g				Aspergillus oryzae				● N-term insert
i				Aspergillus nidulans				● N-term insert
		T		Schizosaccharomyces japonicus			●	●
		a		Schizosaccharomyces cryophobus OY26			●
				Schizosaccharomyces octosporus			●
				Schizosaccharomyces pombe			●
	B			Cryptococcus neoformans			●	●	●
	a			Malassezia globosa			●
	s			Postia placenta			●	●
	i			Ustilago maydis			●	●	●
	d			Coprinopsis cinerea okayama			●		●
	Zy			Rhizopus oryzae			●		●
	Chy			Batrachochytrium dendrobatidis			●
Micro				Encephalitozoon cuniculi				●
				Enterocytozoon bieneusi H348				●
				Nosema ceranae BRL01				●
Dicty				Dictyostelium discoideum (slime mold)			● ?	●	●

## Sheet: Metazoa
				Organism			MutY	Accession	Definition	Lenght	Identities	Expect	Conserved Domains	Note	* MutY additional ref			MutM	Accession	Definition	Lenght	Identities	Expect	Conserved Domains	Note	* MutM additional ref			MutT	Accession	Definition	Lenght	Identities	Expect	Conserved Domains	Note	* MutT additional ref
							H. sapiens ref AAM78555.1						Specfic hits/Superfamilies					H. sapiens ref CAA73726.1						Specfic hits/Superfamilies					H. sapiens ref BAA07601.1						Specfic hits/Superfamilies
		V		Homo sapiens			●	AAM78555.1					ENDO3c&DNA Glycosylase C/ENDO3c superfamily&Nudix Hydrolase superfamily					●	CAA73726.1					ENDO3c/OGG N superfamiliy&ENDO3c superfamily					●	BAA07601.1					MTH1/Nudix Hydrolase superfamily
		e		Mus musculus (house mouse)			●	NP_573513.2	mutY homolog	515	401/524 (76%)	0.0	ENDO3c&DNA Glycosylase C/ENDO3c superfamily&Nudix Hydrolase superfamily					●	AAB81133.1	8-oxoguanine DNA-glycosylase	345	274/330 (83%)	6e-160	ENDO3c/OGG N superfamiliy&ENDO3c superfamily					●	AAH21940.1	Nudt1 protein	156	130/155 (83%)	1e-72	MTH1/Nudix Hydrolase superfamily
		r		Gallus gallus (red jungle fowl)			●	XP_422433.2	similar to mutY homolog	511	284/466 (60%)	1e-152	ENDO3c&DNA Glycosylase C/ENDO3c superfamily&Nudix Hydrolase superfamily					●	XP_001234323.1	similar to 8-oxoguanine DNA glycosylase	297	171/301 (56%)	9e-92	ENDO3c/OGG N superfamiliy&ENDO3c superfamily					●	NP_001006160.2	nudix (nucleoside diphosphate linked moiety X)-type motif 1	156	114/156 (73%)	2e-62	MTH1/Nudix Hydrolase superfamily
		t		Xenopus (Silurana) tropicalis (western clawed frog)			●	NP_001072831.1	hypothetical protein LOC780292	520	267/488 (54%)	4e-140	ENDO3c&DNA Glycosylase C/ENDO3c superfamily&Nudix Hydrolase superfamily					●	jgi|Xentr4|405483|e_gw1.822.33.1		325	62/99 (62%)	e-100	ENDO3c/OGG N superfamiliy&ENDO3c superfamily	JGI Genome Portal				●	NP_001004857.1	nudix (nucleoside diphosphate linked moiety X)-type motif 1	156	108/156 (69%)	1e-59	MTH1/Nudix Hydrolase superfamily
				Tetraodon nigroviridis			●	CAG01442.1	unnamed protein product	427	242/433 (55%)	2e-129	ENDO3c&DNA Glycosylase C/ENDO3c superfamily&Nudix Hydrolase superfamily					●	CAG11321.1	unnamed protein product	385	172/356 (48%)	2e-92	ENDO3c/OGG N superfamiliy&ENDO3c superfamily					●	CAF94130.1	unnamed protein product	121	75/105 (71%)	3e-35	MTH1/Nudix Hydrolase superfamily
	C			Danio rerio (zebrafish)			●	XP_686698.2	similar to mutY homolog	526	230/442 (52%)	8e-128	ENDO3c&DNA Glycosylase C/ENDO3c superfamily&Nudix Hydrolase superfamily					●	NP_001116780.1	8-oxoguanine DNA-glycosylase 1	391	178/362 (49%)	2e-94	ENDO3c/OGG N superfamiliy&ENDO3c superfamily					●	NP_998583.1	nudix (nucleoside diphosphate linked moiety X)-type motif 1	156	109/154 (70%)	8e-60	MTH1/Nudix Hydrolase superfamily
	h
	o			Branchiostoma floridae (Florida lancelet)			●	XP_002603927.1	hypothetical protein BRAFLDRAFT_248509	425	228/427 (53%)	1e-125	ENDO3c&DNA Glycosylase C/ENDO3c superfamily&Nudix Hydrolase superfamily					●	XP_002609251.1	hypothetical protein BRAFLDRAFT_86839	401	130/239 (54%)	4e-72	ENDO3c/OGG N superfamiliy&ENDO3c superfamily					●	XP_002591223.1	hypothetical protein BRAFLDRAFT_249348	163	91/154 (59%)	3e-51	MTH1/Nudix Hydrolase superfamily
	r			Ciona intestinalis				jgi|Cioin2|251695|gw1.03p.79.1		444	246/258 (95%)	0.0	ENDO3c&DNA Glycosylase C/ENDO3c superfamily&Nudix Hydrolase superfamily	JGI Genome Portal	● B.floridae ref XP_002603927.1			●	XP_002131434.1	similar to LOC733253 protein	350	123/324 (37%)	6e-62	ENDO3c/OGG N superfamiliy&ENDO3c superfamily					●	XP_002128573.1	PREDICTED: similar to nudix (nucleoside diphosphate linked moiety	175	72/151 (47%)	1e-36	MTH1/Nudix Hydrolase superfamily
	d
		C		Ixodes scapularis (black-legged tick)			●	XP_002406033.1	A/G-specific adenine glycosylase muty, putative	345	162/400 (40%)	2e-60	ENDO3c&DNA Glycosylase C/ENDO3c superfamily&Nudix Hydrolase superfamily					●	XP_002404906.1	8-oxoguanine DNA glycosylase, putative	329	133/323 (41%)	1e-61	ENDO3c/OGG N superfamiliy&ENDO3c superfamily
		h
		e
		l
	A	C		Daphnia pulex				NCBI_GNO_236114		486	143/393 (36%)	7e-59	ENDO3c&DNA Glycosylase C/ENDO3c superfamily&Nudix Hydrolase superfamily	wFleaBase	● I. scapularis ref XP_002406033.1			●	NCBI_GNO_160094		347	140/305 (45%)	1e-70	ENDO3c/OGG N superfamiliy&ENDO3c superfamily	wFleaBase				●	jgi|Dappu1|199530|estExt_Genewise1Plus.C_550009			48/90 (53%)	2e-33	MTH1/Nudix Hydrolase superfamily	JGI Genome Portal
	r	r		Parhyale hawaiensis				3859_1_AFHB					ENDO3c&DNA Glycosylase C/ENDO3c superfamily&Nudix Hydrolase superfamily	JGI Genome Portal nt sequence	● Daphnia ref NCBI_GNO_236114			●	AFHB16457.b2			35/69 (50%)	5e-21	ENDO3c/OGG N superfamiliy&ENDO3c superfamily	JGI Genome Portal nt sequence				●	AFHB27095.b2			43/90 (47%)	2e-31	MTH1/Nudix Hydrolase superfamily	JGI Genome Portal nt sequence
	t	u
	h	s
	r	t
	o
		I		Drosophila melanogaster														●	NP_572499.2	Ogg1	343	104/294 (35%)	4e-46	ENDO3c/OGG N superfamiliy&ENDO3c superfamily
		n		Tribolium castaneum (red flour beetle)														●	XP_968299.1	similar to N-glycosylase/DNA lyase	308	126/300 (42%)	1e-67	ENDO3c/OGG N superfamiliy&ENDO3c superfamily					●	XP_972089.1	PREDICTED: similar to predicted protein	179	60/153 (39%)	2e-28	MTH1/Nudix Hydrolase superfamily
		s		Pediculus humanus corporis (human body louse)														●	XP_002430593.1	8-oxoguanine DNA glycosylase, putative	323	122/303 (40%)	1e-61	ENDO3c/OGG N superfamiliy&ENDO3c superfamily
M		e		Apis mellifera (honey bee)															gnl|Amel|GB17607-PA		336	149/149 (100%)	2e-84	ENDO3c/OGG N superfamiliy&ENDO3c superfamily	Beebase - EST NCBI	● Tribolium ref XP_968299.1			●	XP_394241.2	PREDICTED: similar to 7,8-dihydro-8-oxoguanine triphosphatase (8-oxo-dGTPase)	244	76/156 (48%)	8e-41	MTH1/Nudix Hydrolase superfamily
e		c		Nasonia vitripennis (jewel wasp)														●	XP_001602207.1					ENDO3c/OGG N superfamiliy&ENDO3c superfamily	C-term OGG N, part of longer protein sequence				●	XP_001604070.1	PREDICTED: similar to MGC69217 protein	161	81/154 (52%)	7e-43	MTH1/Nudix Hydrolase superfamily
t		t
a
z
o	C			Nematostella vectensis (starlet sea anemone)			●	XP_001640764.1	predicted protein	470	221/480 (46%)	2e-112	ENDO3c&DNA Glycosylase C/ENDO3c superfamily&Nudix Hydrolase superfamily					●	XP_001629065.1	predicted protein	321	140/316 (44%)	8e-77	ENDO3c/OGG N superfamiliy&ENDO3c superfamily					●	XP_001630040.1	predicted protein	153	90/150 (60%)	4e-47	MTH1/Nudix Hydrolase superfamily
a	n			Hydra magnipapillata			●	XP_002159248.1	similar to mutY homolog, partial	424	150/294 (51%)	2e-77	ENDO3c&DNA Glycosylase C/ENDO3c superfamily&Nudix Hydrolase superfamily					●	XP_002160442.1	similar to predicted protein	225	91/226 (40%)	3e-47	ENDO3c/OGG N superfamiliy&ENDO3c superfamily					●	XP_002161106.1	PREDICTED: similar to nudix (nucleoside diphosphate linked moiety	158	82/158 (51%)	5e-42	MTH1/Nudix Hydrolase superfamily
	i
	d
	E			Strongylocentrotus purpuratus			●	XP_791369.2	hypothetical protein	425	128/193 (66%)	2e-71	ENDO3c&DNA Glycosylase C/ENDO3c superfamily&Nudix Hydrolase superfamily					●	XP_791749.2	hypothetical protein	351	159/352 (45%)	1e-81	ENDO3c/OGG N superfamiliy&ENDO3c superfamily					●	XP_792556.1	PREDICTED: similar to 8-oxo-dGTPase	234	91/151 (60%)	1e-49	MTH1/Nudix Hydrolase superfamily
	c
	h
	i
	n
	o
		M		Lottia gigantea				jgi|Lotgi1|173263|fgenesh2_pg.C_sca_153000029		465	137/225 (60%)	e-103	ENDO3c&DNA Glycosylase C/ENDO3c superfamily&Nudix Hydrolase superfamily	JGI Genome Portal	● Daphnia ref NCBI_GNO_236114			●	jgi|Lotgi1|116339|e_gw1.23.16.1		328	60/107 (56%)	1e-78	ENDO3c/OGG N superfamiliy&ENDO3c superfamily	JGI Genome Portal
		o		Aplysia californica (California sea hare)				AASC02030451.1	Aplysia californica cont2.30450, whole genome shotgun sequence					Aplysia genome, Whole Genomes Shotgun reads = WGS NCBI	● Lottia ref jgi|Lotgi1|173263|fgenesh2_pg.C_sca_153000029
	L	l		Crassostrea gigas																										CU996487					MTH1/Nudix Hydrolase superfamily	Pascal Favrel cDNA library all stages, EST partial - CU996487	● Capitella ref gi|260741909|emb|CU996487.1|
	o
	p
	h	A		Capitella sp														●	jgi|Capca1|113225|e_gw1.366.19.1		300	63/137 (45%)	2e-64	ENDO3c/OGG N superfamiliy&ENDO3c superfamily	JGI Genome Portal				●	jgi|Capca1|47512|gw1.604.12.1		148	64/148 (43%)	8e-41	MTH1/Nudix Hydrolase superfamily	JGI Genome Portal
	o	n		Helobdella robusta														●	jgi|Helro1|194432		399	53/123 (43%)	7e-50	ENDO3c/OGG N superfamiliy&ENDO3c superfamily	JGI Genome Portal
		n
		e
	N			Caenorhabditis elegans
	e			Brugia malayi														●	XP_001892364.1	Helix-hairpin-helix motif family protein	333	111/313 (35%)	7e-47	ENDO3c/OGG N superfamiliy&ENDO3c superfamily
	m			Trichinella spiralis				gb|BG521021.1|						EST sequence - Nematod EST (NCBI) database	● S. purpuratus ref XP_791369.2				ABIR01003655.1	Trichinella spiralis T_spiralis-1.0.2_Cont9.63, whole genome shotgun sequence					Partial OGG N domain	● Brugia ref XP_001892364.1			●	ABIR01003156.1	Trichinella spiralis T_spiralis-1.0.2_Cont7.19, whole genome shotgun sequence					Partial sequence
	a
	Trichoplax			Trichoplax adhaerens				jgi|Triad1|58789|fgeneshTA2_pg.C_scaffold_9000008	MutY	464			ENDO3c&DNA Glycosylase C/ENDO3c superfamily&Nudix Hydrolase superfamily	JGI Genome Portal - extended (c-term) nt sequence, not in "GeneCatalog" published sequences	● Incomplete short JGI MutY ref			●	XP_002110873.1	hypothetical protein TRIADDRAFT_5178	308	140/314 (44%)	4e-71	ENDO3c/OGG N superfamiliy&ENDO3c superfamily					●	XP_002109219.1	hypothetical protein TRIADDRAFT_21035	143	71/130 (54%)	7e-36	MTH1/Nudix Hydrolase superfamily
	Schistosoma			Schistosoma mansoni				gi|256070487|ref|XP_002571574.1| DNA glycosylase [Schistosoma mansoni]					ENDO3c&DNA Glycosylase C/ENDO3c superfamily&Nudix Hydrolase superfamily	Deletion and Extension in protein listed - Smansoni_MutY_modified = XP_002571574.1 + CD165320.1	●			●	XP_002578573.1	8-oxoguanine DNA glycosylase	329	119/307 (38%)	4e-50	ENDO3c/OGG N superfamiliy&ENDO3c superfamily					●	XP_002577641.1	hypothetical protein	285	58/143 (40%)	6e-21	MTH1/Nudix Hydrolase superfamily
				Schistosoma japonicum															AY811419.1	Schistosoma japonicum SJCHGC04233 protein mRNA, partial cds				ENDO3c/OGG N superfamiliy&ENDO3c superfamily	mRNA NCBI	● Schistosoma mansoni ref XP_002578573.1			●	AAW27860.1	SJCHGC06034 protein	312	64/160 (40%)	5e-23	MTH1/Nudix Hydrolase superfamily
Chonaoflag				Monosiga brevicollis				jgi|Monbr1|6706|fgenesh1_pg.scaffold_5000126		453			ENDO3c&DNA Glycosylase C/ENDO3c superfamily&Nudix Hydrolase superfamily	JGI Genome Portal - different protein predictions of varying lengt exist in the database	● Nematostellla and Danio ref gi|156405489|ref|XP_001640764.1|			●	XP_001748881.1	hypothetical protein	430	94/237 (39%)	1e-40	ENDO3c/OGG N superfamiliy&ENDO3c superfamily					●	XP_001743325.1	hypothetical protein	177	80/151 (52%)	9e-38	MTH1/Nudix Hydrolase superfamily

## Sheet: Metazoa overview
				Organism			MutY	MutM	MutT
		V		Homo sapiens			●	●	●
		e		Mus musculus (house mouse)			●	●	●
		r		Gallus gallus (red jungle fowl)			●	●	●
		t		Xenopus (Silurana) tropicalis (western clawed frog)			●	●	●
				Tetraodon nigroviridis			●	●	●
	C			Danio rerio (zebrafish)			●	●	●
	h
	o	Ceph		Branchiostoma floridae (Florida lancelet)			●	●	●
	r
	d	Uro		Ciona intestinalis			●	●	●
	Ech			Strongylocentrotus purpuratus			●	●	●
		C		Ixodes scapularis (black-legged tick)			●	●
		h
		e
		l
	A	C		Daphnia pulex			●	●	●
	r	r		Parhyale hawaiensis			●	●	●
	t	u
	h	s
	r	t
	o
		I		Drosophila melanogaster				●
		n		Tribolium castaneum (red flour beetle)				●	●
		s		Pediculus humanus corporis (human body louse)				●
M		e		Apis mellifera (honey bee)					●
e		c		Nasonia vitripennis (jewel wasp)				●	●
t		t
a
z
o
a
		N		Caenorhabditis elegans
		e		Brugia malayi				●
		m		Trichinella spiralis			●	●	●
		a
		M		Lottia gigantea			●	●
		o		Aplysia californica (California sea hare)			●
	L	l		Crassostrea gigas					●
	o
	p
	h	A		Capitella sp				●	●
	o	n		Helobdella robusta				●
		n
		e
		Pla		Schistosoma mansoni			●	●	●
				Schistosoma japonicum				●	●
	C			Nematostella vectensis (starlet sea anemone)			●	●	●
	n			Hydra magnipapillata			●	●	●
	i
	d
	Trichoplax			Trichoplax adhaerens			●	●	●
Chonaoflag				Monosiga brevicollis				●	●

## Sheet: Plants
				Organism			MutY	Accession	Definition	Lenght	Identities	Expect	Conserved Domains	Note	* MutY additional ref			MutM	Accession	Definition	Lenght	Identities	Expect	Conserved Domains	Note	* MutM additional ref			MutT	Accession	Definition	Lenght	Identities	Expect	Conserved Domains	Note	* MutT additional ref
							Arabidopsis thaliana ref NP_193010.2											H. sapiens ref CAA73726.1						Specfic hits/Superfamilies					H. sapiens ref BAA07601.1						Specfic hits/Superfamilies
	S			Arabidopsis thaliana (thale cress)			●	NP_193010.2		630			ENDO3c&DNA Glycosylase C/ENDO3c superfamily&Nudix Hydrolase superfamily					●	AAD41425.1	Similar to gb|U96710 8-oxoguanine DNA-glycosylase from Homo sapiens	391	132/362 (36%)	1e-51	ENDO3c/OGG N superfamiliy&ENDO3c superfamily
	t			Ricinus communis (castor bean)			●	XP_002524570.1	A/G-specific adenine glycosylase muty, putative	775	264/441 (59%)	5e-135	ENDO3c&DNA Glycosylase C/ENDO3c superfamily&Nudix Hydrolase superfamily	Extended protein, extra C-term domain				●	XP_002520336.1	8-oxoguanine DNA glycosylase, putative	412	127/359 (35%)	3e-52	ENDO3c/OGG N superfamiliy&ENDO3c superfamily
	r			Populus trichocarpa (Populus balsamifera subsp. trichocarpa)			●	XP_002321221.1	predicted protein	480	Identities = 275/461 (59%)	7e-157	ENDO3c&DNA Glycosylase C/ENDO3c superfamily&Nudix Hydrolase superfamily					●	XP_002307451.1	predicted protein	367	115/327 (35%)	1e-55	ENDO3c/OGG N superfamiliy&ENDO3c superfamily
	e			Vitis vinifera			●	XP_002265027.1	PREDICTED: hypothetical protein	506	255/457 (55%)	4e-141	ENDO3c&DNA Glycosylase C/ENDO3c superfamily&Nudix Hydrolase superfamily					●	XP_002285873.1	PREDICTED: hypothetical protein	399	112/301 (37%)	1e-51	ENDO3c/OGG N superfamiliy&ENDO3c superfamily
V	p			Zea mays			●	NP_001150481.1	A/G-specific adenine DNA glycosylase	469	219/435 (50%)	1e-114	ENDO3c&DNA Glycosylase C/ENDO3c superfamily&Nudix Hydrolase superfamily					●	NP_001141776.1	hypothetical protein LOC100273912	419	110/305 (36%)	1e-48	ENDO3c/OGG N superfamiliy&ENDO3c superfamily
i	t			Oryza sativa Japonica Group			●	EEE52948.1	hypothetical protein OsJ_35582	435	199/379 (52%)	9e-106	ENDO3c&DNA Glycosylase C/ENDO3c superfamily&Nudix Hydrolase superfamily					●	BAD15490.1	putative 8-oxoguanine DNA glycosylase isoform 1a; 8-hydroxyguanine DNA glycosylase	399	114/316 (36%)	8e-44	ENDO3c/OGG N superfamiliy&ENDO3c superfamily
r	o			Physcomitrella patens subsp. patens			●	XP_001772500.1	predicted protein	627	215/479 (44%)	1e-105	ENDO3c&DNA Glycosylase C/ENDO3c superfamily&Nudix Hydrolase superfamily					●	XP_001775305.1	predicted protein	303	117/297 (39%)	7e-58	ENDO3c/OGG N superfamiliy&ENDO3c superfamily
i				Selaginella moellendorffii			●	jgi|Selmo1|1746|gw1.41.16.1	A/G-specific adenine DNA glycosylase	286				Short protein, no DNA Glycosylase C domain and interrupted Nudix Hydrolase domain - JGI Genome Portal				●	jgi|Selmo1|75917|e_gw1.0.1273.1	8-oxoguanine DNA glycosylase	351	40/79 (50%)	2e-51	ENDO3c/OGG N superfamiliy&ENDO3c superfamily	JGI Genome Portal
d
i	C			Micromonas sp. RCC299			●	XP_002505637.1	predicted protein	574	173/468 (36%)	5e-68	ENDO3c&DNA Glycosylase C/ENDO3c superfamily&Nudix Hydrolase superfamily					●	XP_002506372.1	predicted protein	500	125/344 (36%)	4e-53	ENDO3c/OGG N superfamiliy&ENDO3c superfamily					●	XP_002509237.1	predicted protein	161	73/152 (48%)	3e-38	MTH1/Nudix Hydrolase superfamily
p	h			Ostreococcus tauri			●	CAL57086.1	adenine-DNA glycosylase-related / MYH-related	788	149/403 (36%)	1e-62	ENDO3c&DNA Glycosylase C/ENDO3c superfamily&Nudix Hydrolase superfamily	Extended protein, extra N-term domain				●	CAL58220.1	A Chain A, Hogg1 Borohydride-Trapped Intermediate Without (ISS)	317	101/260 (38%)	1e-49	ENDO3c/OGG N superfamiliy&ENDO3c superfamily	Short N-term OGG N domain				●	CAL56799.1	unnamed protein product	175	65/152 (42%)	2e-29	MTH1/Nudix Hydrolase superfamily
l	l			Chlamydomonas reinhardtii				XM_001701844.1	DNA repair glycosylase (CHLREDRAFT_141355) mRNA, partial cds					mRNA	● Micromonas ref XP_002505637.1				XM_001700189.1	Chlamydomonas reinhardtii predicted protein (CHLREDRAFT_107185) mRNA, partial cds					mRNA	● Micromonas ref XM_001700189.1			●	XP_001696863.1	hypothetical protein CHLREDRAFT_176119	185	67/149 (44%)	3e-34	MTH1/Nudix Hydrolase superfamily
a	o			Chlorella vulgaris			●	jgi|Chlvu1|81380|estExt_fgeneshCV_pg.C_20105		519	27/53 (50%)	5e-59	ENDO3c&DNA Glycosylase C/ENDO3c superfamily&Nudix Hydrolase superfamily	JGI Genome Portal
n	r			Chlorella sp NC64A			●	jgi|ChlNC64A_1|143807|IGS.gm_6_00381		463	26/47 (55%)	9e-39	ENDO3c&DNA Glycosylase C/ENDO3c superfamily&Nudix Hydrolase superfamily	JGI Genome Portal					jgi|ChlNC64A_1|16754|gw1.14.424.1		291	70/130 (53%)	1e-88	ENDO3c/OGG N superfamiliy&ENDO3c superfamily	JGI Genome Portal	● Micromonas ref XM_001700189.1				jgi|ChlNC64A_1|24587|e_gw1.13.191.1		183	70/127 (55%)	4e-48	MTH1/Nudix Hydrolase superfamily	JGI Genome Portal	● Micromonas ref XP_002509237.1
t	o
a
e
Rhdodophyta				Cyanidioschyzon merolae			●	gnl|CMER|CMP098C	similar to A/G-specific adenine glycosylase	493	144/453 (31%)	9e-47	ENDO3c&DNA Glycosylase C/ENDO3c superfamily&Nudix Hydrolase superfamily	Cyanidioschyzon merolae Genome Project				●	gnl|CMER|CML249C	probable 8-oxoguanine-DNA-glycosylase	402	122/325 (37%)	9e-50	ENDO3c/OGG N superfamiliy&ENDO3c superfamily	Cyanidioschyzon merolae Genome Project				●	gnl|CMER|CMM105C	similar to mutT (8-oxo-dGTPase)	211	42/114 (36%)	1e-10	MTH1/Nudix Hydrolase superfamily

## Sheet: Plants overview
				Organism			MutY	MutM	MutT
	S			Arabidopsis thaliana (thale cress)			●	●
	t			Ricinus communis (castor bean)			●	●
	r			Populus trichocarpa (Populus balsamifera subsp. trichocarpa)			●	●
	e			Vitis vinifera			●	●
V	p			Zea mays			●	●
i	t			Oryza sativa Japonica Group			●	●
r	o			Selaginella moellendorffii			●	●
i
d				Physcomitrella patens subsp. patens			●	●
i
p	C			Micromonas sp. RCC299			●	●	●
l	h			Ostreococcus tauri			●	●	●
a	l			Chlamydomonas reinhardtii			●	●	●
n	o			Chlorella vulgaris			●	?	?
t	r			Chlorella sp NC64A			●	●	●
a	o
e
Rho				Cyanidioschyzon merolae			●	●	●
